# Supplementary material for: Kinesin-1 regulates antigen cross-presentation through the scission of tubulations from early endosomes in dendritic cells
Source: Nat Commun. 2020 Apr 14;11:1817. doi: 10.1038/s41467-020-15692-0 (PMC7156633; doi:10.1038/s41467-020-15692-0)
Supplement: Supplementary file 9 — Source Data [file 41467_2020_15692_MOESM9_ESM.xlsx]

## Sheet: Figure 1a
Kif expression in DCs
		DC CD8a									CD11b
																		BMDC
WT	Kif5a	0	0	0	0			WT	Kif5a	0	0	0	0			WT	Kif5a	0	0	0	0
WT	Kif5b	1	0.9	0.95	0.97			WT	Kif5b	1	0.87	0.94	0.96			WT	Kif5b	1.017	0.948	0.863	1
WT	Kif5c	0	0	0	0			WT	Kif5c	0	0	0	0			WT	Kif5c	0	0	0	0
cKOKif5b	Kif5a	0	0	0	0			cKOKif5b	Kif5a	0	0	0	0			cKOKif5b	Kif5a	0	0	0	0
cKOKif5b	Kif5b	0	0	0	0			cKOKif5b	Kif5b	0	0	0	0			cKOKif5b	Kif5b	0	0	0	0
cKOKif5b	Kif5c	0	0	0	0			cKOKif5b	Kif5c	0	0	0	0			cKOKif5b	Kif5c	0	0	0	0

## Sheet: Figure 1c
Cell count (X10^5)
		WT						cKOKif5b
	CD11b+ DCs	3.3651	2.36068	2.05313	3.38772	1.34271	4.00425	2.39798	2.44863	3.34897	1.8286	3.50287	2.82729
	CD8a+ DCs	1.05884	1.1122	1.11251	1.11698	0.53363	1.23942	0.94249	0.865	1.54616	0.76522	1.11974	1.00353

## Sheet: Figure 1d
Cross-presentation of sOVA
										statistic test : two-way ANOVA
	soluble OVA (ug/mL)	CD8a+ DCs WT				CD8a+ DCs cKOKif5b				P value
	800	269	328.5	302	345	94	217.5	215.5	152	< 0,0001
	400	147	247	156.5	176	96.5	120.5	74.5	76	0.0024
	200	77	87	71	55	47	41	27	19	0.3398
	100	0	3	5	33	0	0	48	0	> 0,9999

## Sheet: Figure 1e
Cross-presentation of sOVA
										statistic test : two-way ANOVA
	soluble OVA (ug/mL)	CD11b+ DCs WT				CD11b+ DCs cKOKif5b				P value
	800	220.5	206	234.5	317	101	206	114	179	0.0015
	400	116.5	109	159	114	58	124.5	89.5	37	0.1981
	200	68.5	52	75.5	55	27	53	67.5	36	> 0,9999
	100	0	2	52.5	4	0	20	34.5	0	> 0,9999

## Sheet: Figure 1f
Cross-presentation of sOVA
												statistic test : two-way ANOVA
	soluble OVA (mg/mL)	BMDCs WT					BMDCs cKOKif5b					P value
	2	1868.33	2775	1795	1701.67	1911.67	981.667	578.667	998.667	721.667	1121.67	< 0,0001
	1	951.667	1105	1095	1148.67	1108.67	521.667	252	138.667	125	375	< 0,0001
	0,5	572	408.333	798.333	515.333	555	0	175	61.6667	141.667	58.6667	0.0018
	0,25	115	72	210	101.667	235	0	0	0	0	0	0.9676

## Sheet: Figure 1g
Cross-presentation of S8L
		S8L concentration (nM)	CD8a+ DCs WT		CD8a+ DCs cKOKif5b				S8L concentration (nM)	CD11b+ DCs WT		CD11b+ DCs cKOKif5b				S8L concentration (nM)	BMDCs WT			BMDCs cKOKif5b
	0.1		73	68	80	71		0.1		65	66	63	63		0,01		117.852	63.4074		108.222	123.778
	0.3		88	60	77	78		0.3		74	71	70	71		0,1		762.667	767.481		716.741	715.63
	0.4		121	100	105	104		0.4		92	122	103	121		1		5278.33	5041.67		4601.67	4668.67
	0.5		246	216	217	225		0.5		192	205	148	169
	0.6		370	336	343	355		0.6		253	264	238	215
	0.7		420	388	370	392		0.7		337	355	318	305
	0.8		555	467	524	499		0.8		408	409	416	435
	0.9		524	543	486	543		0.9		430	416	455	443

## Sheet: Figure 2a
Tumor volume
			Days		WT										WT+OT1										cKO										cKO+OT1
			7		113.999	0	0	0	0	68.318	0	251	0	0	0	0	67.0828	40.0873	0	0	28.5639	0	0	0.08	20.7491	0	95.5293	0	0	53.3513	429.367	779.422	203.185	183.882	192.228	204.34	119.973	155.129	352.975	331.676	351.602	0	310.14
			9		545.961	0	0	132.87	0	648.81	154.821	228.16	74.12	0	0	0	98.0991	106.082	105.931	265.478	19.8589	31.3745	88.94	236.25	132.32	295.618	345.294	827.851	205.532	488.381	605.08	2640.35	911.797	637.468	1180.76	454.21	356.533	437.15	763.52	1374.76	562.849	833.268	732.65
			11		1084.95	290.65	88.4023	864.35	0	1910.48	362.483	1983.7	932.38	206.76	166.53	0	262.236	304.674	109.1	153.283	53.8135	47.2851	95.34	1191.41	610.85	836.309	793.071	1843.1	804.03	711.695	1739.68	798.03	2660.2	1554.28	1814.96	910.09	765.115	1126.17	2175.47		1633.64	2012.49	1205.03
			13		3198.42	2033.09	2249.29	892.419	0	1916.43	900.75	1932.77	2040.27	1231.5	492.367	48.7415	210.018	856.162	205.907	734.786	281.395	245.562	78.6428	1264.83	2986.23	4198.5	2287.1		2843.65	2345.05	3847.93	3753.76		4031.17	2539.01	1995.32	1893.19	2280.53	2847.28		2126.62		3931.62
			15		4035.01	2187.35	2598.45	1002.34	0	2777.46	3129.04	2044.12	1943.38	1430.36	453.56	53.9	175.33	1587.45	413.147	1135.42	527.046	997.069	436.27	1260.38	4559.2	5806.74	4398.02		6319.6	5266.91		5571.67		6066.05	6411.27	2138.03	4198.38	4306.67	7233.17		7931.82
			17			4528.93	2979.64	3849.1	1992.71			3855	2088.43	4416.21	440.583	60.7	980.39	1629.53	955.929	2301.93	1079.72	903.17	631.848	1268.9
			19				6097.1	3615	4263.58				5967.31		1376.3	1407.02	2284.18	3920.3	959.511	2023.51	3071.95	2187.37	796.27	1028.46
			20				5857.77	5268.65	5084.83						2176.9	2052.97	3320.81	4452.14	2018.46	2159.4		4045.82	5981.05	1398.23
	statistic test : two-way ANOVA
		Pvalue
	day 7
	WT vs. WT+OT-1 cells	0.9967
	WT vs. cKOKif5b	0.7834
	WT+OT-1 cells vs. cKOKif5b +OT-1 cells	0.4749
	cKOKif5b vs. cKOKif5b +OT-1 cells	0.9878
	day 9
	WT vs. WT+OT-1 cells	0.9355
	WT vs. cKOKif5b	0.002
	WT+OT-1 cells vs. cKOKif5b +OT-1 cells	0.0002
	cKOKif5b vs. cKOKif5b +OT-1 cells	0.9951
	day 11
	WT vs. WT+OT-1 cells	0.2671
	WT vs. cKOKif5b	0.3921
	WT+OT-1 cells vs. cKOKif5b +OT-1 cells	0.0011
	cKOKif5b vs. cKOKif5b +OT-1 cells	0.8916
	day 13
	WT vs. WT+OT-1 cells	0.0006
	WT vs. cKOKif5b	< 0,0001
	WT+OT-1 cells vs. cKOKif5b +OT-1 cells	< 0,0001
	cKOKif5b vs. cKOKif5b +OT-1 cells	0.1119
	day 15
	WT vs. WT+OT-1 cells	0.0103
	WT vs. cKOKif5b	< 0,0001
	WT+OT-1 cells vs. cKOKif5b +OT-1 cells	< 0,0001
	cKOKif5b vs. cKOKif5b +OT-1 cells	0.9996
	WT - WT+OT-1 cells
	day 17	0.0002
	day 19	< 0,0001
	day 20	0.0067

## Sheet: Figure 2b
Percent survival of mice after B16OVA injection
							Statistic test : log-rank test
	Days	WT	WT+OT-1 cells	cKOKif5b	cKOKif5b +OT-1 cells		WT+OT-1 cells VS cKOKif5b +OT-1 cells	P value = 0,0018
							WT+OT-1 cells VS WT	P value = 0,0072
	10				1
	13			1	1
				1
	15			1	1
					1
	16	1		1	1
		1		1
	17	1		1	1
				1	1
				1	1
				1	1
				1
	19	1
		1
		1
	20	1	1
		1
		1
		1
	21		1
			1
	22		1
			1
	25		1
			1
			1
	26		1
			1

## Sheet: Figure 2c
	Cross presentataion in vivo
					Statistic test : Mann Whitney test
		WT	cKOKif5b		P value = 0,0070
		10.574	6.314
		8.986	4.001
		4.507	2.429
		4.996	4.466
		5.898	2.61
		6.951	4.357
		5.154	2.865

## Sheet: Figure 3a
	Uptake OVA A647
			BMDCs WT				BMDCs cKOKif5b							CD8a+ DCs WT		CD8a+ DCs cKOKif5b					CD11b+ DCs WT		CD11b+ DCs cKOKif5b
	10 min 4°C		3095	3084	1690	4168	4713	2764	2280	4087			10 min	3028	3950	3028	3950			10 min	800	1380	800	1380
	10 min 37°C		11116	13997	10071	14567	12721	9256	11333	11119			10 min	12977	14172	12023	12948			10 min	7409	9375	7951	7228
	30 min 37°C		18583	17433	18134	16208	17980	18168	16443	15406			30 min	26001	24929	21968	25023			30 min	19804	19000	18066	21353
	60 min 37°C		25558	25769	27460	26701	26246	27355	25246	25519			60 min	32346	27539	27031	27900			60 min	21967	21000	21127	24758

[truncated: 30 more sheets: Figure 3b, Figure 3c, Figure 3d, Figure 3e, Figure 4 , Figure 5b, Figure 5c, Figure 5d, Figure 5E, Figure 6d, Figure 6f, Figure 6g, Figure 6i, Figure 7a, Figure 7b, Figure 7d, Figure 7e, Supp Figure 1a, Supp Figure 3, Supp Figure 4a …]
